# Supplementary material for: Deciphering exciton-generation processes in quantum-dot electroluminescence
Source: Nat Commun. 2020 May 8;11:2309. doi: 10.1038/s41467-020-15944-z (PMC7210259; doi:10.1038/s41467-020-15944-z)
Supplement: Supplementary file 2 — Source Data [file 41467_2020_15944_MOESM2_ESM.xlsx]

## Sheet: Supplementary Figure 5
Supplementary Figure 5e-f	Dot number	X lifetime (ns)	X- lifetime (ns)	X+ lifetime (ns)
	1	17.3	3.18	1.96
	2	15.5	2.6	1.37
	3	13.5	2.22	1.41
	4	18.6	2.85	1.58
	5	21.8	3.08	1.47
	6	15.7	2.41	1.58
	7	18.3	2.68	1.8
	8	22.2	2.61	1.87
	9	19.4	2.89	1.02
	10	17.2	2.31	1.98
	11	20.6	2.7	1.53
	12	17.2	2.53	1.92
	13	19.3	2.49	1.35
	14	14.6	3.04	1.43
	15	15.5	3.21	1.33
	16	17.3	2.85	1.87
	17	17.3	2.53	1.73
	18	19	2.21	1.58
	19	15.6	2.38	1.44
	20	11.5	2.38	1.11
	21	17.7	2.44	1.66
	22	17.3	2.63	1.64
	23	17.5	2.85	1.61
	24	13.7	2.54	1.42
	25	22.4	3.17	1.75
	26	21.1	2.7	1.46
	27	16.2	2.63	1.71
	28	17.2	2.53	1.92
	29	14.6	3.04	1.43
	30	15.5	2.6	1.37

## Sheet: Supplementary Figure 7
Supplementary Figure 7	Slow component (ns)	Fast component (ns)
	16.8	2.23
	17.3	2.37
	15.6	2.51
	16.9	2.96
	18.6	3.86
	17.8	3.01
	19.3	3.29
	18.9	3.44
	16.2	2.79
	19.3	2.59
	19.5	2.75
	21.4	2.88
	18.4	2.87
	17.6	3.13
	16.4	3.34
